# Supplementary material for: Cutaneous and Developmental Effects of CARD14 Overexpression in Zebrafish
Source: Biomedicines. 2022 Dec 8;10(12):3192. doi: 10.3390/biomedicines10123192 (PMC9775151; doi:10.3390/biomedicines10123192)
Supplement: Supplementary file 1 [file biomedicines-10-03192-s001.zip]

Archive with 2 entries (2 files):
- biomedicines-1971985-supplementary.pdf
- Supplementary data.docx
